# Supplementary material for: NMDA Receptor Opening and Closing—Transitions of a Molecular Machine Revealed by Molecular Dynamics
Source: Biomolecules. 2019 Sep 28;9(10):546. doi: 10.3390/biom9100546 (PMC6843686; doi:10.3390/biom9100546)
Supplement: Supplementary file 1 [file biomolecules-09-00546-s001.zip]

Archive with 9 entries (9 files):
- GluN1_template_alignment.svg
- GluN2B_template_alignment.svg
- GluN1_template_alignment.fasta
- GluN2B_template_alignment.fasta
- closed_to_open.avi
- uniprot-grin1.fasta
- uniprot-grin2b.fasta
- BLASTP_LQLFGDGEMEEL.fasta
- NMDAR_opening_closing_Supplementary_Figures.pdf
